# Supplementary material for: Nevers City Earthenware Blue Glaze: pXRF Categorization from Cobalt Sources and Raw Materials Impurities: Comparison of Reasoned and Chemometrics Methods
Source: Materials (Basel). 2026 Jun 7;19(12):2442. doi: 10.3390/ma19122442 (PMC13301694; doi:10.3390/ma19122442)
Supplement: Supplementary file 1 [file materials-19-02442-s001.zip]

Archive with 4 entries (3 files):
- materials-4316168-supplementary/
- materials-4316168-supplementary/Fig S1_Supplement Materials XRF Faiences from Nevers - Blue, White, Yellow & Black areas.pdf
- materials-4316168-supplementary/Fig. S2 Supplementary Material_Artax procedure.pdf
- materials-4316168-supplementary/Table S1 XRF Data.xlsx
