# Supplementary material for: Nevers City Earthenware Blue Glaze: pXRF Categorization from Cobalt Sources and Raw Materials Impurities: Comparison of Reasoned and Chemometrics Methods
Source: Materials (Basel). 2026 Jun 7;19(12):2442. doi: 10.3390/ma19122442 (PMC13301694; doi:10.3390/ma19122442)
Supplement: Supplementary file 1 [file materials-19-02442-s001.zip › materials-4316168-supplementary/Table S1 XRF Data.xlsx]

## Sheet: Net number of photons
name	S	Ar	Al	Si	K	Ca	Ti	Cr	Mn	Fe	Co	Ni	Cu	Zn	As	Rb	Sr	Y	Zr	Rh	Ag	Cd	Sn	Sb	Ba	Au	Hg	Pb	Bi
MNC8330_blue1	1	14018	617	2731	0	394075	429765	120	835	26829	9161	15461	8231	12865	5879	823	19483	23063	4792	59877	733	2290	182274	269511	338477	905	3100	1606122	12784
MNC8330_blue2	87765	24348	259	22971	6812	6474	7255	436	32879	69802	38228	33089	4410	1648	68033	541	9326	27344	6410	34443	1340	7589	240950	2185	3412	1202	5856	3000634	47981
MNC8330_white2	2422	11543	202	1252	1	171979	212024	226	1234	10354	388	9095	1289	3590	1	368	5800	15081	3114	37832	349	3168	142226	14493	7632	675	2160	1270803	12587
MNC27838_blue1	25572	28727	578	4935	21732	54550	59478	574	2746	96882	146666	236296	4796	3833	60568	2862	10001	28562	6982	40176	817	6728	179511	2505	5724	609	3561	2749144	109444
MNC27838_blue2	40061	29352	763	8777	23637	18028	14699	477	2383	105215	171586	305057	4593	2558	65977	2269	9986	27123	6697	35808	715	6851	165953	900	3668	831	4417	2750616	113382
MNC27838_white2	7808	14377	271	2460	12580	8254	51582	311	1101	11678	257	10167	2123	1138	1	1180	5472	15415	3479	21295	461	3080	116811	952	2980	145	2262	1359002	15505
NF4.1_blue1	85886	28781	733	22804	23278	11412	6199	660	2346	55748	42607	27771	2950	1298	30011	1592	8719	25562	5672	31110	811	6338	207143	709	1901	970	4447	2715729	69506
NF4.1_blue2	99694	27845	554	23959	20891	11422	6875	851	2705	68524	62539	34179	3810	933	40437	1671	9244	27704	6031	34441	2253	8233	203024	819	2133	1235	4978	3046986	77348
NF4.1_yellow1	39191	14441	224	10474	15171	4027	2897	590	4866	48204	248	9051	1711	1099	1	1202	4419	13643	2814	15699	346	2957	126854	27644	1286	552	1835	1237185	22986
NF32Bi_blue1	41658	29406	833	30101	38787	66089	22118	772	2293	140736	137383	87931	5343	4787	220089	2938	9681	24347	11149	35093	712	4375	92022	2221	5041	1372	4424	2349249	76899
NF32Bi_orange4	24299	10826	504	9960	18007	25837	14722	861	700	98677	4260	9380	5850	68191	1	1169	5196	13686	3192	16172	182	2583	42997	27704	6597	2486	2000	1270556	9354
NF32Bi_white2	20210	14093	332	22918	18711	29910	5246	379	633	18457	539	9304	2202	984	1	1116	6178	14734	3383	17661	724	3496	48161	1341	1739	418	2495	1375073	18665
NF32Bi_yellow3	29063	9154	382	9680	16071	18062	9353	452	723	23361	6024	11480	6407	73212	1	634	5194	13245	3169	16185	507	2711	36600	54905	6928	2481	1950	1267094	9867
NF32f_blue1	78071	20099	855	28584	31298	57502	8022	736	1535	79116	70384	60264	13964	2476	44917	1369	11194	27428	6899	34047	1576	7029	62794	17734	5659	1201	6057	2903313	31210
NF32f_white2	33609	13553	227	16250	11621	32593	6793	251	791	19598	1265	10573	3909	578	1	673	5853	15054	2795	16958	858	3844	31040	1706	1758	499	2383	1472115	26788
NF32f_yellow3	38088	9083	408	8820	9906	36682	8280	1524	2184	78891	3060	9766	5490	8863	1	928	5814	14360	3121	17209	521	2859	37074	101123	3646	1121	2354	1345435	10886
NF97.121_blue1	96459	25900	1002	33162	48849	24986	7638	614	3389	49598	50278	46252	5806	178	12147	3028	11092	32588	7298	37570	1669	9852	71189	1837	2893	1558	6217	3389989	64995
NF97.121_blue2	92882	26781	1253	32132	52612	23623	7616	682	3396	57183	64708	52191	5048	752	26911	3627	10361	31441	7007	36078	1965	9474	69826	1	2453	907	5274	3282266	67155
NF97.121_yellow1	40142	13870	437	15210	24056	11972	3717	498	884	22178	1	10054	2325	4040	1	1476	5286	14502	3124	16251	595	4082	27717	13242	1355	676	2688	1494394	26114
NF242_chapblue3	70357	30420	553	30615	9682	8815	6822	814	3034	16566	75951	26853	5579	3016	1	1343	10350	29544	6032	33147	1431	8153	126349	476	2229	1126	5149	2988963	52428
NF242_nblue4	94921	20639	400	21302	17928	8927	6916	530	14561	162651	158528	55055	39032	3988	134696	1186	8520	26230	6760	32320	952	6300	160159	2438	2566	1376	5759	2800187	47026
NF242_platblue1	116693	18401	608	22375	18121	7611	4683	1016	4467	124801	105348	39713	27959	1712	78007	1411	9567	27564	6706	34533	1678	8315	207088	3607	4638	2005	6491	3058596	41714
NF242_platblue3	122200	13534	535	16301	13630	8837	4173	680	6186	105056	82734	37439	21430	1659	94998	691	9066	24825	6299	32593	1281	7560	185804	6762	4454	1986	5662	2883968	27576
NF242_platwhite	40482	14104	349	12071	12710	3962	2593	701	961	10753	2203	10570	2623	210	1	400	4565	14982	3208	16978	338	3475	151825	2110	1421	452	2112	1390468	20369
NF726_black1	50799	4597	472	8268	14924	2197	922	712	31200	37759	1324	10367	4437	39	1	362	5911	13993	3276	17193	448	3575	108932	36706	4113	1221	2642	1344002	7032
NF726_blue1	92572	27554	593	26393	4912	16291	6544	431	8519	65639	98127	48963	11349	532	52280	874	15721	29901	7032	35112	1388	8247	150355	1451	16742	925	5548	3120097	53619
NF726_white1	29021	14473	445	14594	11486	7541	3493	468	1238	10314	158	10866	4373	93	1	1095	5555	15747	3425	17305	321	2946	121670	1	1146	470	2801	1370025	24423
NF726_yellow1	39231	12399	327	13799	11332	6225	3284	439	22610	28082	1	10199	4366	1	1	1278	5978	0	3190	17238	285	3479	117370	21111	2025	521	1791	1357097	19209
NF828_black1	48870	11940	229	9022	3396	6216	561	278	525404	36808	5565	9987	3207	209	1	448	7009	15245	3396	16745	104	2595	93901	5849	12380	280	1517	1251834	15697
NF828_blue1	74320	32125	367	11354	9444	9706	5312	850	2924	35517	115779	27833	5488	693	104397	409	7996	19840	4967	26847	1235	5454	95619	646	2161	1012	4639	2610590	22731
NF828_paleyellow	44700	11623	288	11681	10389	3340	2058	535	2340	11374	449	10386	2912	46	1	587	5282	13515	3126	17450	683	3686	135802	16869	1744	440	2277	1390015	15957
NF828_white1	45067	10850	301	14681	12839	3645	2455	242	1270	10862	66	10695	2899	290	1	989	5579	0	3081	18296	846	4227	127001	2023	1237	757	2952	1494725	15693
NF828_yellowor1	102125	21085	858	22966	12423	10926	5984	694	4284	82894	2605	20737	5373	2071	1	1458	10686	28430	6784	36639	1017	7613	220927	71729	3193	1274	4752	2891637	35370
NF860_blue2	66348	29343	617	32878	20319	13029	5753	440	6613	50567	59311	35454	9317	59	17838	1726	13120	29331	6217	33092	839	6705	190286	224	12485	561	4736	2747612	42076
NF860_blueblack1	70960	26075	509	26013	23147	13149	5309	559	61167	37960	43503	30034	7894	530	11072	1671	13028	27580	6150	32429	1024	5698	202860	1404	13921	537	4661	2603682	42111
NF860_white1	28592	13226	225	16523	14608	5383	2777	183	1186	10768	239	9394	3737	91	1	1149	4953	16357	2703	16826	209	2898	141126	1	1319	411	2239	1275908	24393
NF860_yellow1	32837	14341	280	10166	9913	6169	2803	537	9239	60314	922	8559	2796	174	1	626	4437	13743	2521	15151	523	2238	77932	73376	1699	506	1634	1106127	16655
NF881_blue1	91943	28050	675	28515	25110	30971	11891	633	18390	170216	106801	30526	17396	723	3787	2513	11017	32227	11168	36347	1494	8774	205236	1853	3131	1116	5179	3113237	55923
NF881_white1	36137	14000	401	14896	19426	13511	3320	576	1606	12682	266	10728	7020	470	1	1923	5797	17112	3644	18385	366	3791	156285	1243	1050	417	2235	1475155	29603
NF881_yellow1	34812	13812	342	10798	11623	9600	2640	821	2293	55274	1337	9420	4529	390	1	652	4599	14056	2584	15295	329	2669	85565	52406	2178	311	1416	1171749	18667
NF935_black1	50129	225	817	3930	18411	421	1	529	271028	48597	6671	11441	11776	1	1	760	5440	14510	4382	16663	153	3544	86313	14809	4859	2108	3576	1366683	6122
NF935_blue1	95448	28237	411	22049	7862	19221	15753	994	35794	165467	104159	25164	24844	482	1	1705	9899	31221	17848	33141	1535	8432	126372	1919	2464	902	5504	3053449	58625
NF935_blue2	140993	17783	670	21203	8744	9332	11431	690	8500	147759	96292	28385	34393	1252	1	793	10984	30003	18326	36201	1797	10241	125932	3465	5378	2338	6369	3307224	34574
NF935_orange1	53363	11020	348	10371	4849	4668	3584	471	1948	51097	11820	11259	11230	141	1	697	5303	14120	4403	17015	550	3923	76002	30282	1933	477	2211	1422871	19502
NF935_white1	37609	13293	127	15104	12637	6787	3073	309	1700	10890	381	11620	10882	170	1	1228	5479	16442	3511	17584	610	3864	116650	561	952	509	2493	1473678	26283
NF935_yellow1	51796	11949	206	9885	6386	5414	2436	775	4212	12877	287	10649	11825	571	1	859	5709	14472	3193	17272	363	3672	103772	19688	1671	549	2212	1435165	21050
NF1066.8_black1	31907	6001	161	7591	2443	8062	826	1	87210	20756	9524	7044	16693	3977	5470	358	3740	8996	2042	10311	126	675	55022	2026	5424	480	1499	891832	13191
NF1066.8_blue1	30403	5554	111	6064	4406	7796	1837	218	2122	40363	107106	12223	3689	904	25718	33	2996	7909	2616	9526	35	376	41635	2124	1573	356	1544	834840	6266
NF1066.8_orang1	30303	6053	133	9376	2261	6073	1857	134	1384	80561	4783	6520	15857	15395	1	1	3042	8869	1932	9905	80	545	43019	2521	604	1037	1545	889652	11692
NF1066.8_pyellow1	29357	6857	211	7066	2371	6484	1581	231	1919	23130	414	6196	2236	437	1	459	3239	8254	1827	9804	197	554	54908	12239	1153	628	1494	871858	11080
NF1066.8_white1	25688	6852	283	7340	4519	5038	1607	293	1090	6563	1	5949	1716	175	1	286	3062	8107	1960	9227	2	463	62985	1348	825	296	1623	847573	10831
NF1677_blue1	26628	30198	1301	43324	121681	49011	7424	628	3390	187102	200856	58692	18928	3408	304585	7677	10872	22846	7339	33851	808	1900	160059	63	2833	281	2636	1760827	110856
NF1677_white2	16400	11728	632	15303	49044	32288	1884	386	996	18774	1018	7934	5771	875	1671	3098	6228	12159	3496	15819	366	1644	146813	12501	2165	180	1891	991037	9174
NF1726_blue1	92207	27998	502	15694	5801	11450	6073	846	3459	74447	54842	41009	2796	1216	160975	335	7841	23170	5011	29748	1112	6544	162390	1457	1646	771	4671	2790325	61308
NF1726_Mblue1	94762	25009	588	15836	3669	16928	5802	622	645690	106698	48580	52375	4462	1205	74799	334	11077	28404	6398	34107	1664	8320	227879	8472	3545	1240	4928	3013499	55298
NF1726_white1	44389	13796	250	11308	9452	3875	2979	330	1221	11600	1995	10780	1185	1686	1	1195	4710	14892	2994	17310	314	3753	156381	1387	911	350	1968	1437389	28057
NF1726_white2	90972	26040	514	23573	14593	7570	5200	897	2611	21812	945	21431	2845	1238	1	1402	10088	29427	6568	35830	949	7457	330366	5051	2760	1019	4804	2896761	46183
NF1726_yellow3	55510	13675	383	9966	4568	9608	2751	908	1596	18484	1425	11855	1714	67213	1	1378	5181	0	3588	18384	653	4479	122637	41909	1360	3509	2099	1550308	31334
NF2017.10.3_Rblue1	31823	25609	600	8287	25180	9582	7825	933	7918	91414	183711	32689	5947	494	51461	2380	11680	29585	8900	39191	1205	7887	202049	2157	6363	675	5906	3092411	22156
NF2017.30.1_Bacblue1	82221	27028	416	23649	9439	10994	6932	448	38913	106156	252579	46441	7396	384	82261	420	15594	27676	8334	33279	1018	6697	169121	1483	15506	849	5268	2770921	43417
NF86511_blue1	107528	24660	780	24737	7109	8659	8014	631	2811	124967	143857	27417	4839	1180	104041	1161	10857	31411	7281	36810	1982	10187	142010	1877	2715	1388	5855	3405168	52362
NF86511_dblue2	97868	25982	648	25071	11095	7559	7674	593	2062	108653	112074	25475	4990	691	72750	1339	10006	31248	6955	35118	1452	8748	152384	764	2380	1107	5479	3209144	44586
NF86511_white1	38348	10916	375	17465	16606	2703	3435	420	1018	19875	611	10676	1877	290	1	1089	5784	16089	3416	18262	574	4029	118608	1246	1252	422	2928	1500685	14303
NF86511_white2	37824	12856	347	16316	12932	3170	3462	510	862	19472	481	10398	1793	142	1	888	5468	16057	3595	17397	633	3915	115074	733	1597	425	2354	1464288	18787

## Sheet: Normalized by Rh
name	Code	Al	Si	K	Ca	Ti	Cr	Mn	Fe	Co	Ni	Cu	Zn	As	Rb	Sr	Y	Zr	Sn	Sb	Ba	Pb	Bi	Ag
MNC8330	blue	0.0100011	0.0548371	0	6.18719	12.1036	0.00389738	0.0516322	0.428341	0.147601	0.248997	0.132559	0.219365	1.21973	0.0272494	0.316429	0.37658	0.072488	2.93924	4.49817	0.0129966	24.7643	0.308408	0.0122418
MNC8330	blue	0.00727712	0.691326	0.124779	0.179006	0.274002	0.018825	0.928802	1.96072	1.07412	0.929729	0.123908	0.0577674	5.57647	0.065466	0.275856	0.782951	0.17274	6.78371	0.0883088	0.0169144	80.6753	1.71746	0.0389049
MNC8330	white	0.00508829	0.034283	2.51896e-05	4.32464	5.52412	0.0093957	0.0364493	0.260082	0.00982393	0.229099	0.0324693	0.0976599	1.18381	0.0275574	0.148971	0.384644	0.074687	3.58465	0.37346	0.0043326	30.8427	0.419985	0.00922499
MNC27838	blue	0.0142266	0.132076	0.50699	1.33762	1.58297	0.0269026	0.0696072	2.38412	3.61	5.81621	0.118022	0.105248	4.188	0.107709	0.2532	0.715886	0.162942	4.42682	0.0707148	0.0167865	65.01	2.9074	0.0203355
MNC27838	blue	0.0204338	0.253738	0.598893	0.480275	0.465886	0.0226805	0.0673995	2.81342	4.58924	8.15914	0.122817	0.0798898	4.78651	0.102437	0.276498	0.738773	0.171307	4.44791	0.0247132	0.0204338	70.5861	3.29741	0.0199676
MNC27838	white	0.0127275	0.12152	0.5631	0.383276	2.52543	0.0204015	0.0543727	0.54588	0.0120256	0.475738	0.0993402	0.0605961	2.27093	0.0860044	0.260212	0.731926	0.155351	5.47794	0.0507229	0.0231622	61.366	0.935754	0.0216483
NF4.1	blue	0.0243805	0.795469	0.708595	0.376654	0.251302	0.0309484	0.0837231	1.84824	1.41337	0.921286	0.097887	0.0558596	4.76611	0.106279	0.299964	0.863469	0.178492	6.87339	0.0334693	0.0127708	86.3791	2.65781	0.0260688
NF4.1	blue	0.0159631	0.72831	0.505201	0.325803	0.23936	0.0319262	0.0827835	1.97369	1.80205	0.984988	0.109782	0.0386976	4.85772	0.09526	0.277021	0.813629	0.16623	5.8793	0.0430486	0.0163089	84.117	2.65942	0.0654162
NF4.1	yellow	0.0135716	0.673129	0.828597	0.248773	0.226901	0.0641018	0.305423	2.91887	0.0150257	0.548379	0.103666	0.0745229	2.52978	0.114571	0.270706	0.837261	0.162436	7.69343	1.72245	0.0189034	72.4136	1.78285	0.0220396
NF32Bi	blue	0.0228696	0.864451	0.964793	1.78821	0.698208	0.0337026	0.0663931	3.84935	3.75828	2.40555	0.146191	0.144385	8.72756	0.115771	0.271235	0.679524	0.297634	2.5245	0.108084	0.0373683	61.5621	2.41135	0.0202889
NF32Bi	orange	0.0284059	0.678623	0.951264	1.42637	1.13134	0.0584271	0.0519104	5.4946	0.237273	0.522502	0.325777	3.83731	2.979	0.111897	0.294252	0.772474	0.170881	2.40041	1.59446	0.0388214	67.8252	0.870614	0.011254
NF32Bi	white	0.0181798	1.30331	1.00942	1.63498	0.350783	0.0315409	0.0400285	1.0098	0.0294053	0.509473	0.120578	0.0639032	2.71465	0.100482	0.343226	0.818859	0.175611	2.65902	0.0775928	0.0281459	72.669	1.2727	0.0409943
NF32Bi	yellow	0.0219116	0.703445	0.697953	0.985411	0.846231	0.0475953	0.0595773	1.29406	0.334276	0.636823	0.355356	4.10545	3.32607	0.084318	0.291563	0.746713	0.169413	2.04637	3.13668	0.0357242	66.916	1.05403	0.0313253
NF32f	blue	0.0239187	0.931875	0.703036	1.55914	0.336009	0.0278233	0.0451889	2.15968	1.9218	1.64551	0.381307	0.0831968	5.04726	0.0847259	0.316623	0.764553	0.180046	1.73946	0.537161	0.0291339	75.4782	1.34382	0.046289
NF32f	white	0.0129158	0.960796	0.676763	1.86473	0.43525	0.0217168	0.0493771	1.11927	0.0722368	0.60424	0.223397	0.0446337	2.9157	0.0908675	0.339925	0.869985	0.150703	1.80283	0.091039	0.0517202	81.3255	1.76986	0.0505956
NF32f	yellow	0.0221223	0.597883	0.371897	1.93628	0.595078	0.0996031	0.1267	4.17412	0.161948	0.516909	0.290553	0.490818	3.03567	0.0900238	0.315427	0.772109	0.159619	1.98021	5.41138	0.02371	68.1627	1.07325	0.0302749
NF97.121	blue	0.0264644	0.920264	1.21565	0.657388	0.247361	0.0246702	0.0920317	1.30823	1.32662	1.22047	0.153193	0.0116887	3.99343	0.130923	0.303166	0.874749	0.184565	1.9072	0.0748285	0.0275726	85.8279	2.0967	0.0444237
NF97.121	blue	0.0343244	0.919819	1.34849	0.648284	0.262954	0.0301979	0.0967698	1.56214	1.76842	1.42643	0.137954	0.0327941	4.42165	0.150552	0.29654	0.875027	0.182362	1.94455	0.0356362	0.0122158	86.029	2.25145	0.0544653
NF97.121	yellow	0.0259301	0.945173	1.34866	0.704919	0.272118	0.0395182	0.0557764	1.31543	5.93366e-05	0.59657	0.137958	0.260606	3.31757	0.141399	0.324215	0.872189	0.177832	1.67128	0.844597	0.02415	85.3872	1.97609	0.0366131
NF242	blue	0.0162465	0.924379	0.206181	0.25448	0.244403	0.0341089	0.0930137	0.486133	2.23142	0.788971	0.163905	0.100711	3.18174	0.0928374	0.313414	0.879194	0.170721	3.73653	0.0421294	0.0177743	84.6386	1.95435	0.0431713
NF242	blue	0.0117431	0.729676	0.351883	0.255543	0.254871	0.0160079	0.429147	4.75091	4.63088	1.60827	1.14019	0.13671	7.71922	0.083253	0.25972	0.781351	0.191482	4.69015	0.103205	0.0178191	77.9886	1.92954	0.0294554
NF242	blue	0.0172842	0.760337	0.403325	0.204984	0.237126	0.0405227	0.132622	3.43933	2.9041	1.09477	0.770758	0.0643401	6.37785	0.0901422	0.274314	0.776023	0.178548	5.72875	0.116854	0.0115503	80.162	1.62595	0.0485912
NF242	blue	0.016483	0.671421	0.0869417	0.240214	0.216557	0.0242833	0.181399	2.99029	2.35528	1.06579	0.6101	0.064338	6.99798	0.0645373	0.267202	0.723404	0.172915	5.30768	0.257978	0.018732	77.7859	1.49409	0.0393029
NF242	white	0.0210667	0.790726	0.68848	0.225498	0.227011	0.0595678	0.0710697	0.649192	0.133241	0.63993	0.143229	0.0256674	2.98511	0.0716145	0.286095	0.922998	0.186997	9.19105	0.149283	0.00514559	81.1579	1.41522	0.0199081
NF726	black	0.0263799	0.688883	0.603317	0.115211	0.0463851	0.0368489	1.61695	1.95698	0.0686188	0.537289	0.229956	0.008085	3.35755	0.0518269	0.310702	0.740347	0.166416	5.66224	1.95683	0.0387147	66.305	0.896709	0.0260571
NF726	blue	0.0165446	0.771607	0.000362087	0.437429	0.518146	0.063393	0.243183	1.82734	2.73317	1.3639	0.31613	0.0298025	5.18188	0.0721945	0.445868	0.849845	0.188202	4.20817	0.0778765	0.114392	83.1946	1.92608	0.0395306
NF726	white	0.024827	0.838819	0.571134	0.412129	0.226568	0.032582	0.0747043	0.574704	0.00887079	0.606226	0.243975	0.0116046	2.58687	0.107119	0.314104	0.888529	0.185505	6.79871	0.000111582	0.0252734	73.8609	1.72752	0.0185496
NF726	yellow	0.0180686	0.815678	0.46053	0.335922	0.25544	0.0483667	1.2523	1.54619	5.50873e-05	0.561836	0.240511	0.00473751	2.58178	0.102738	0.337134	0	0.167796	6.47529	1.21335	0.0275987	72.0934	1.5885	0.0165332
NF828	black	0.0126275	0.555666	0.00319824	0.341935	0.0289495	0.0153295	28.9718	2.02967	0.30681	0.550868	0.176785	0.0189688	2.65437	0.0622002	0.386215	0.851723	0.185773	5.18572	0.372815	0.149711	66.2573	1.4681	0.00621081
NF828	blue	0.0124419	0.440113	0.0762111	0.318066	0.232668	0.0325118	0.102383	1.20368	3.92511	0.943723	0.186053	0.0342747	7.77737	0.0614639	0.282436	0.688239	0.160491	3.26637	0.0862461	0.0142726	84.1865	1.46903	0.0460014
NF828	yellow	0.0160925	0.713267	0.466184	0.175192	0.182713	0.0554665	0.143173	0.627108	0.0248853	0.574296	0.161035	0.00674667	3.00724	0.0768125	0.297019	0.757507	0.167063	7.52862	0.984626	0.0160372	73.8666	1.37621	0.0391404
NF828	white	0.0160598	0.855515	0.543224	0.172311	0.175704	0.020512	0.0742566	0.57476	0.00349817	0.566863	0.153708	0.0276144	3.12874	0.0897334	0.301002	0	0.156252	6.75619	0.130015	0.0303705	76.0999	1.36651	0.0462396
NF828	yellow	0.0239011	0.639256	0.371274	0.30127	0.232798	0.0412279	0.130899	2.30748	0.0725667	0.577664	0.149674	0.0605605	0.00317566	0.0377737	0.305922	0.79191	0.183464	6.16561	2.03805	0.00760488	80.6435	0.939913	0.0277573
NF860	blue	0.017356	0.965372	0.334025	0.345184	0.413879	0.0548437	0.193747	1.41649	1.66306	0.99428	0.261237	0.00880415	3.54193	0.0925277	0.376083	0.83603	0.167307	5.34821	0.0801065	0.0798542	73.8517	1.79153	0.0253536
NF860	blue	0.0150551	0.806818	0.596871	0.371015	0.417212	0.0606328	1.81044	1.11758	1.28175	0.884921	0.232573	0.0247776	3.33068	0.0908609	0.393819	0.825997	0.172854	5.98995	0.0890932	0.126127	73.7114	1.61411	0.0315767
NF860	white	0.0127208	0.965699	0.750752	0.304163	0.201318	0.021012	0.0731444	0.610313	0.0135726	0.533534	0.212221	0.0102788	2.31331	0.107843	0.286842	0.938895	0.146914	8.01868	0.000113578	0.0214095	70.1264	1.74519	0.0124213
NF860	yellow	0.0174978	0.666979	0.382202	0.38264	0.259843	0.0794901	0.595926	3.7664	0.0575553	0.534871	0.174728	0.0141232	0	0.0774278	0.279965	0.844894	0.142795	4.88451	4.64573	0.0127484	68.8865	2.37983	0.0345192
NF881	blue	0.0189213	0.799602	0.681449	0.860991	0.395022	0.0249762	0.518361	4.77101	2.99381	0.855693	0.487638	0.0242474	0.38964	0.0678365	0.320457	0.90559	0.308768	5.77247	0.0825251	0.0202108	87.0479	1.60302	0.0411038
NF881	white	0.0207021	0.792566	1.39711	0.697109	0.208673	0.0436242	0.0873516	0.653898	0.0137326	0.553898	0.362364	0.0308209	2.66655	0.139081	0.302478	0.896438	0.182034	8.07016	0.0153846	0.0103252	73.9206	0.978162	0.0199075
NF881	yellow	0.0211329	0.706185	0.483825	0.591101	0.26791	0.115642	0.177058	3.41931	0.0826723	0.583974	0.280615	0.0298711	2.40493	0.0774665	0.286378	0.882189	0.152888	5.31551	3.309	0.0189018	70.0363	1.81396	0.0215103
NF935	black	0.0496282	0.5326	0.832741	0.0144412	0.195765	0.0583037	14.6749	2.61607	0.359522	0.6165	0.634605	0.0192909	4.74927	0.0801811	0.300194	0.803104	0.229281	4.66112	0.858336	0.0278586	68.9223	0.834842	0.00918202
NF935	blue	0.0121366	0.685128	0.162453	0.565923	0.511574	0.0370612	1.06027	4.89799	3.08324	0.745279	0.735362	0.0243621	3.43085	0.101445	0.301581	0.93834	0.522734	3.76331	0.0849565	0.0243029	86.9932	2.12957	0.0463173
NF935	blue	0.0196954	0.736647	0.100579	0.261136	0.460912	0.024504	0.251864	4.25388	2.77267	0.817357	0.990325	0.0501598	4.32238	0.0761035	0.32673	0.880762	0.521524	3.64286	0.146592	0.0154338	90.9795	1.6018	0.0496395
NF935	orange	0.0213506	0.723541	0.205759	0.283109	0.307509	0.0550845	0.135851	3.11487	0.721039	0.686757	0.685109	0.0140914	3.40371	0.0958336	0.328372	0.873056	0.259806	4.64393	1.90087	0.0206796	83.463	1.67218	0.0323244
NF935	white	0.00676846	0.844217	1.0065	0.359812	0.199913	0.0249079	0.0943253	0.589073	0.0206303	0.629196	0.589235	0.0160819	2.77296	0.11214	0.301007	0.901722	0.183669	6.31714	0.0611328	0.012454	77.4041	0.987167	0.0346906
NF935	yellow	0.0115723	0.612774	0.234172	0.302882	0.204851	0.0672082	0.248247	0.71481	0.0160231	0.592467	0.65795	0.0444531	2.96311	0.104095	0.325915	0	0.165628	5.78124	1.1446	0.0155781	76.8749	1.6831	0.0210167
NF1066.8	black	0.0150975	0.77335	0.147131	0.75422	0.0773631	9.37734e-05	8.17798	1.94636	0.893098	0.66054	1.56527	0.392629	4.07174	0.076988	0.354839	0.859246	0.188953	5.16673	0.208927	0.10165	80.1002	1.6656	0.01222
NF1066.8	blue	0.010975	0.713964	0.349731	0.764331	0.17805	0.0213621	0.207839	3.95522	10.4954	1.19775	0.361489	0.109848	6.52171	0.0431161	0.300833	0.792063	0.252817	4.08153	0.22146	0.0302793	77.8815	1.03684	0.00367415
NF1066.8	orange	0.0128648	0.973022	0.0737327	0.581125	0.179051	0.0128648	0.132873	7.73435	0.459197	0.626056	1.52237	1.50672	3.30482	0.0431068	0.300691	0.864631	0.181836	4.13633	0.271217	0.015553	82.1021	1.66052	0.00807673
NF1066.8	yellow	0.0206458	0.742172	0.108023	0.633659	0.153523	0.0225049	0.187671	2.26321	0.0405088	0.606262	0.218787	0.0529354	3.33229	0.089726	0.321526	0.819961	0.17544	5.38474	1.22564	0.0225049	81.9746	1.632	0.0200938
NF1066.8	white	0.0295337	0.816166	0.400415	0.525596	0.166425	0.0303627	0.112953	0.680104	0.000103627	0.616477	0.177927	0.0319171	3.45834	0.0746114	0.325907	0.852953	0.198964	6.52601	0.152228	0.0346114	84.4332	1.57389	0.000216755
NF1677	blue	0.036584	1.25031	3.39008	1.37608	0.208282	0.0176187	0.0951072	5.24919	5.63506	1.64667	0.531057	0.106357	10.3677	0.243631	0.308271	0.651442	0.204859	4.49697	0	0.0332735	47.613	3.25671	0.0238693
NF1677	white	0.0359211	1.0367	2.57268	1.79617	0.106371	0.0215527	0.0555246	1.04556	0.0566941	0.441858	0.321397	0.0587547	2.35927	0.202941	0.354812	0.688795	0.192415	8.18807	0.722321	0.0133103	52.9165	0.843562	0.0231367
NF1726	blue	0.0161177	0.536265	0.152287	0.367573	0.19418	0.0270547	0.110617	2.38078	1.75379	1.31167	0.0893508	0.0569555	9.02171	0.0660697	0.263991	0.755293	0.156348	5.20966	0.0502398	0.00965782	85.4224	2.27787	0.0373807
NF1726	blue	0.0165086	0.482414	0.0179356	0.473153	0.163323	0.0174319	18.0669	2.98545	1.3593	1.46554	0.12485	0.0440695	5.8038	0.0571085	0.317384	0.810571	0.176586	6.40079	0.262318	0.00623968	80.6326	1.95646	0.0487876
NF1726	white	0.0139081	0.66288	0.476866	0.216989	0.164737	0.0182302	0.0676567	0.642766	0.110545	0.597329	0.0656619	0.105835	3.02216	0.107663	0.266083	0.839142	0.163019	8.67568	0.078628	0.00504239	76.6487	1.87654	0.0181398
NF1726	white	0.0135737	0.668828	0.281332	0.172267	0.136949	0.023642	0.0688437	0.574893	0.0249071	0.564851	0.0749848	0.0428297	2.82665	0.08305	0.272159	0.785904	0.169974	8.72415	0.146332	0.0113597	73.5141	1.6698	0.0264862
NF1726	yellow	0.020256	0.560292	0.205997	0.504971	0.145494	0.048022	0.0844087	0.977576	0.0753649	0.626983	0.0906495	3.58441	3.12804	0.114184	0.281151	0	0.186693	6.50159	2.26793	0.00121642	78.9044	1.97758	0.03552
NF2017.10.3	blue	0.0145615	0.230565	0.550022	0.231847	0.189444	0.022592	0.191549	2.21117	4.44369	0.790794	0.143849	0.0227614	4.80521	0.0971893	0.291374	0.730419	0.211673	4.90714	0.068526	0.0278651	71.2913	0.860408	0.0307469
NF2017.30.1	blue	0.0119263	0.715953	0.0149438	0.297238	0.464063	0.0569015	1.12487	3.05	7.25867	1.33517	0.212518	0.0200305	5.79947	0.0562692	0.457453	0.810242	0.232118	4.88237	0.113659	0.161479	76.1015	1.85042	0.0305899
NF86511	blue	0.0205209	0.694028	0.140068	0.227703	0.210866	0.0166009	0.0739542	3.28774	3.78471	0.7216	0.127309	0.0429098	6.73289	0.0819784	0.297553	0.843541	0.187845	3.76333	0.0667193	0.0269666	85.6552	1.71071	0.0538441
NF86511	blue	0.0176331	0.731149	0.237421	0.204577	0.20806	0.0161365	0.0561104	2.95662	3.04972	0.693271	0.135786	0.0301505	5.88903	0.0905059	0.285586	0.865928	0.185474	4.17258	0.03845	0.0211162	83.4696	1.58448	0.0413463
NF86511	white	0.0194492	0.966859	0.610031	0.132514	0.17774	0.0217831	0.05285	1.03081	0.0316892	0.553758	0.0973497	0.0281106	2.87542	0.0974535	0.306208	0.846637	0.174213	6.17499	0.0996318	0.015715	74.8221	1.46056	0.0314314
NF86511	white	0.018821	0.940671	0.606111	0.170146	0.18702	0.0275825	0.0466198	1.05311	0.0260141	0.562358	0.0970254	0.0133045	2.98204	0.0905354	0.301622	0.881125	0.19113	6.24116	0.0600324	0.0210925	76.2189	1.45333	0.0363856

## Sheet: z-score
name	Code	Al	Si	K	Ca	Ti	Cr	Mn	Fe	Co	Ni	Cu	Zn	As	Rb	Sr	Y	Zr	Sn	Sb	Ba	Pb	Bi
MNC8330	blue	-1.11371	-2.13706	-1.02316	2.24679	10.8324	-0.636807	-0.37122	-0.253506	-0.34088	-0.44563	-0.305595	-0.0585916	-0.431787	-0.80413	-0.510111	-0.388416	-0.316589	-0.0572906	0.133874	-0.171139	-0.661116	-0.744505
MNC8330	blue	-1.24709	-0.150071	-0.962095	-0.952428	-0.097727	-0.34384	-0.145646	-0.108997	0.334212	0.412667	-0.309107	-0.139084	0.607224	-0.358617	-0.662262	0.848567	-0.111935	1.07229	-0.651398	-0.144775	1.05087	1.06251
MNC8330	white	-1.35426	-2.20123	-1.02314	1.25503	4.75321	-0.528898	-0.375124	-0.269374	-0.441269	-0.470719	-0.346233	-0.119213	-0.440355	-0.800541	-1.1381	-0.363869	-0.3121	0.132345	-0.60062	-0.229444	-0.474996	-0.601414
MNC27838	blue	-0.906805	-1.89594	-0.775055	-0.33549	1.11172	-0.185309	-0.366597	-0.0690691	2.18194	6.57375	-0.311497	-0.115434	0.276096	0.133835	-0.747227	0.644422	-0.131937	0.379793	-0.654531	-0.145636	0.571203	2.58854
MNC27838	blue	-0.602872	-1.51614	-0.730082	-0.792009	0.0795674	-0.268173	-0.367165	-0.0285843	2.89545	9.52782	-0.30955	-0.128065	0.418833	0.0723712	-0.659854	0.714092	-0.11486	0.385989	-0.662722	-0.121091	0.741943	3.0887
MNC27838	white	-0.980209	-1.92889	-0.747598	-0.843658	1.98252	-0.3129	-0.370515	-0.242422	-0.439665	-0.159745	-0.319082	-0.137675	-0.181094	-0.119188	-0.720929	0.69325	-0.147434	0.688632	-0.658091	-0.10273	0.459623	0.0600261
NF4.1	blue	-0.409622	0.175041	-0.676398	-0.847184	-0.118701	-0.105909	-0.362967	-0.119604	0.581405	0.40202	-0.319672	-0.140034	0.413967	0.117168	-0.571857	1.09366	-0.100193	1.09864	-0.661163	-0.172659	1.22552	2.26845
NF4.1	blue	-0.821779	-0.0346157	-0.775931	-0.874262	-0.129735	-0.0867168	-0.363209	-0.107774	0.864604	0.482339	-0.314843	-0.148583	0.435813	-0.0112896	-0.657896	0.941952	-0.125225	0.80656	-0.659457	-0.14885	1.15626	2.27051
NF4.1	yellow	-0.938877	-0.206879	-0.617673	-0.915278	-0.141247	0.544756	-0.305955	-0.0186398	-0.437479	-0.0681561	-0.317326	-0.130738	-0.119362	0.213834	-0.681577	1.01389	-0.132971	1.33959	-0.360404	-0.13139	0.797902	1.14638
NF32Bi	blue	-0.483602	0.390389	-0.551024	-0.0955643	0.294226	-0.0518533	-0.367424	0.0691077	2.28998	2.27345	-0.30006	-0.0959393	1.35871	0.227816	-0.679592	0.533738	0.143023	-0.179149	-0.647877	-0.0071307	0.465628	1.95239
NF32Bi	orange	-0.212519	-0.189728	-0.557645	-0.288237	0.694421	0.433385	-0.371148	0.224261	-0.275542	-0.100783	-0.227145	1.74353	-0.0122298	0.182658	-0.593276	0.816676	-0.11573	-0.215608	-0.383194	0.00264778	0.657405	-0.0235121
NF32Bi	white	-0.713238	1.76041	-0.529186	-0.177156	-0.0267837	-0.0942792	-0.374204	-0.198672	-0.427002	-0.117211	-0.310459	-0.136028	-0.0752727	0.0495844	-0.409615	0.957871	-0.106075	-0.139624	-0.653306	-0.069193	0.805721	0.492134
NF32Bi	yellow	-0.530514	-0.11224	-0.681606	-0.523036	0.430994	0.220802	-0.369176	-0.171866	-0.204862	0.043357	-0.215136	1.8771	0.0705395	-0.138848	-0.603361	0.738261	-0.118728	-0.319632	-0.108568	-0.018195	0.629565	0.211708
NF32f	blue	-0.432233	0.600874	-0.679118	-0.217538	-0.0404342	-0.167241	-0.372877	-0.0902349	0.951861	1.31515	-0.204599	-0.126418	0.481018	-0.134093	-0.509382	0.792566	-0.097021	-0.409809	-0.57147	-0.0625442	0.89174	0.583342
NF32f	white	-0.970992	0.691157	-0.691975	-0.0548203	0.0512608	-0.287086	-0.371799	-0.188349	-0.395793	0.00227609	-0.268713	-0.145626	-0.0273252	-0.0624959	-0.421997	1.1135	-0.156922	-0.391189	-0.650912	0.0894496	1.07078	1.12971
NF32f	yellow	-0.520198	-0.441783	-0.841165	-0.0167206	0.198937	1.2415	-0.351915	0.0997348	-0.330427	-0.107835	-0.241447	0.0766211	0.00128484	-0.0723315	-0.513865	0.815565	-0.13872	-0.339073	0.296491	-0.0990443	0.66774	0.236352
NF97.121	blue	-0.307587	0.564626	-0.428266	-0.6977	-0.122342	-0.229123	-0.36083	-0.170529	0.518194	0.779251	-0.297217	-0.162036	0.229695	0.404461	-0.559846	1.128	-0.0877964	-0.360523	-0.653798	-0.0730512	1.20865	1.54887
NF97.121	blue	0.0772796	0.563235	-0.363257	-0.702548	-0.107935	-0.120638	-0.359612	-0.146584	0.840102	1.03893	-0.303405	-0.151524	0.331819	0.633283	-0.584695	1.12885	-0.0922923	-0.34955	-0.660777	-0.176394	1.2148	1.74732
NF97.121	yellow	-0.333748	0.642387	-0.363173	-0.672391	-0.0994678	0.0622818	-0.370154	-0.16985	-0.448384	-0.00739476	-0.303403	-0.0380487	0.0685132	0.526582	-0.480909	1.12021	-0.101541	-0.429844	-0.516724	-0.0960832	1.19515	1.39419
NF242	blue	-0.807901	0.577471	-0.92226	-0.912239	-0.125075	-0.0438794	-0.360578	-0.248056	1.17746	0.235192	-0.292868	-0.117694	0.0361195	-0.0395317	-0.521414	1.14153	-0.116057	0.176971	-0.659621	-0.138989	1.17223	1.3663
NF242	blue	-1.02841	-0.0303513	-0.850959	-0.911674	-0.115403	-0.399127	-0.274138	0.154128	2.92579	1.2682	0.103517	-0.0997622	1.11824	-0.151263	-0.722775	0.843699	-0.0736755	0.457165	-0.648745	-0.138687	0.968606	1.3345
NF242	blue	-0.757095	0.0653674	-0.825786	-0.938595	-0.131799	0.0819955	-0.350392	0.0304409	1.66759	0.620761	-0.0464764	-0.13581	0.798342	-0.070951	-0.668048	0.827478	-0.100079	0.762325	-0.646315	-0.180872	1.03516	0.94516
NF242	blue	-0.796321	-0.212212	-0.980611	-0.919836	-0.150804	-0.236716	-0.337849	-0.0119047	1.26771	0.584217	-0.111706	-0.135811	0.946232	-0.369444	-0.694717	0.667307	-0.111577	0.638608	-0.621185	-0.132543	0.962401	0.77606
NF242	white	-0.571886	0.160234	-0.686241	-0.927672	-0.141145	0.455772	-0.366221	-0.232679	-0.351344	0.0472747	-0.301263	-0.155073	-0.0107736	-0.28694	-0.623866	1.27487	-0.0828314	1.77962	-0.64054	-0.223973	1.06565	0.674909
NF726	black	-0.311724	-0.157699	-0.727917	-0.986397	-0.308037	0.00989525	0.031318	-0.10935	-0.39843	-0.0821387	-0.26605	-0.163831	0.0780488	-0.517616	-0.531585	0.718883	-0.124845	0.742785	-0.318667	0.00192948	0.610856	0.00995334
NF726	blue	-0.793308	0.100548	-1.02298	-0.814824	0.127854	0.530846	-0.32196	-0.121575	1.54305	0.960084	-0.231062	-0.153014	0.513121	-0.280178	-0.0246947	1.05219	-0.080372	0.315549	-0.653256	0.511195	1.12801	1.33005
NF726	white	-0.387758	0.310373	-0.743666	-0.828295	-0.141555	-0.0738466	-0.365286	-0.239704	-0.441964	0.00477988	-0.260358	-0.162078	-0.105748	0.126957	-0.518828	1.16995	-0.0858758	1.0767	-0.667103	-0.0885235	0.842216	1.07541
NF726	yellow	-0.718683	0.238129	-0.797791	-0.868873	-0.114878	0.235941	-0.062455	-0.148089	-0.448387	-0.0511899	-0.261765	-0.165499	-0.106962	0.0758836	-0.432461	-1.53472	-0.122028	0.981675	-0.451059	-0.072875	0.788096	0.897128
NF828	black	-0.985106	-0.573576	-1.02159	-0.865671	-0.324147	-0.412443	7.06592	-0.102495	-0.224875	-0.0650176	-0.287638	-0.15841	-0.0896493	-0.396689	-0.248404	1.05791	-0.0853289	0.602772	-0.600735	0.748872	0.609395	0.742726
NF828	blue	-0.994193	-0.93431	-0.985862	-0.878381	-0.135918	-0.0752249	-0.358168	-0.180389	2.41154	0.43031	-0.283876	-0.150786	1.1321	-0.405272	-0.637589	0.560268	-0.13694	0.0388268	-0.651765	-0.162553	1.15839	0.743919
NF828	yellow	-0.815446	-0.0815783	-0.795025	-0.954458	-0.182075	0.37528	-0.347679	-0.234762	-0.430295	-0.0354788	-0.294033	-0.164498	-0.00549441	-0.226344	-0.582898	0.771117	-0.123524	1.29116	-0.491789	-0.150678	0.842392	0.624882
NF828	white	-0.817046	0.362492	-0.757324	-0.955992	-0.188551	-0.310731	-0.365401	-0.239698	-0.445879	-0.0448513	-0.297008	-0.154104	0.0234811	-0.0757171	-0.567963	-1.53472	-0.145594	1.06421	-0.643971	-0.0542226	0.910776	0.612447
NF828	yellow	-0.4331	-0.312626	-0.84147	-0.887325	-0.135798	0.0958369	-0.350835	-0.0762962	-0.395553	-0.0312321	-0.298646	-0.137693	-0.721917	-0.681443	-0.54951	0.87584	-0.0900427	0.890684	-0.304204	-0.207423	1.0499	0.0653598
NF860	blue	-0.753579	0.705445	-0.859698	-0.863942	0.0315151	0.363058	-0.334673	-0.16032	0.763333	0.494055	-0.25335	-0.163473	0.12202	-0.0431424	-0.286398	1.01014	-0.123026	0.650516	-0.652858	0.278777	0.841937	1.15751
NF860	blue	-0.86624	0.210469	-0.731071	-0.850187	0.0345942	0.476675	0.081077	-0.188508	0.485495	0.356171	-0.264988	-0.155517	0.0716402	-0.0625734	-0.219886	0.9796	-0.111703	0.839073	-0.651258	0.590167	0.837639	0.92997
NF860	white	-0.98054	0.706466	-0.655768	-0.885785	-0.164885	-0.300918	-0.365687	-0.236346	-0.438538	-0.0868737	-0.273251	-0.162739	-0.170988	0.135393	-0.621064	1.32326	-0.164657	1.43516	-0.667103	-0.114525	0.727866	1.09807
NF860	yellow	-0.746633	-0.226078	-0.836122	-0.843997	-0.11081	0.846764	-0.231249	0.0612856	-0.406491	-0.0851884	-0.288474	-0.160824	-0.722674	-0.219171	-0.646854	1.03712	-0.173066	0.514272	0.16015	-0.17281	0.6899	1.91196
NF881	blue	-0.67693	0.187943	-0.689682	-0.589286	0.0140913	-0.223118	-0.251195	0.156024	1.73296	0.319319	-0.161427	-0.155781	-0.629751	-0.330982	-0.495002	1.22188	0.165753	0.775171	-0.652428	-0.122592	1.246	0.915747
NF881	white	-0.589735	0.165978	-0.339465	-0.67655	-0.158088	0.142865	-0.362034	-0.232236	-0.438421	-0.0611982	-0.21229	-0.152506	-0.0867455	0.499558	-0.562427	1.19402	-0.0929623	1.45028	-0.664384	-0.189116	0.844045	0.114412
NF881	yellow	-0.568643	-0.103686	-0.786392	-0.732997	-0.103355	1.55628	-0.338965	0.0285534	-0.38819	-0.0232771	-0.245482	-0.15298	-0.149136	-0.218719	-0.622803	1.15065	-0.152461	0.640906	-0.077884	-0.131401	0.725107	1.18626
NF935	black	0.826625	-0.645582	-0.615646	-1.04005	-0.170016	0.430964	3.3893	-0.0471954	-0.186468	0.0177329	-0.101756	-0.15825	0.409951	-0.187075	-0.570992	0.909913	0.00348791	0.448633	-0.514278	-0.0711262	0.690998	-0.069387
NF935	blue	-1.00914	-0.169421	-0.943659	-0.746404	0.121782	0.0140605	-0.111838	0.167999	1.79812	0.180103	-0.0608475	-0.155724	0.0955289	0.060807	-0.565792	1.32157	0.602542	0.184838	-0.651995	-0.0950544	1.24433	1.59101
NF935	blue	-0.639031	-0.00859059	-0.973938	-0.908695	0.0749715	-0.232384	-0.319728	0.107256	1.57183	0.270983	0.0426714	-0.142874	0.308145	-0.234609	-0.471479	1.1463	0.600072	0.149449	-0.641019	-0.154739	1.36639	0.914191
NF935	orange	-0.557983	-0.0495051	-0.922467	-0.896995	-0.0667672	0.367784	-0.349562	-0.000156902	0.0769461	0.106316	-0.0812508	-0.16084	0.089056	-0.00460349	-0.465322	1.12284	0.0658013	0.443584	-0.328631	-0.119437	1.13623	1.00444
NF935	white	-1.27199	0.327223	-0.530616	-0.856153	-0.166182	-0.224457	-0.360241	-0.238349	-0.433396	0.0337416	-0.120177	-0.159848	-0.0613678	0.185489	-0.567943	1.2101	-0.0896246	0.935208	-0.656237	-0.174791	0.950708	0.12596
NF935	yellow	-1.03678	-0.395296	-0.908563	-0.886467	-0.16162	0.605722	-0.320658	-0.226491	-0.436752	-0.0125686	-0.0922779	-0.145716	-0.0160189	0.0917025	-0.474534	-1.53472	-0.126453	0.777748	-0.463303	-0.153768	0.934507	1.01845
NF1066.8	black	-0.864163	0.105989	-0.951157	-0.64614	-0.279415	-0.711456	1.71856	-0.110351	0.202314	0.0732611	0.276106	0.0277129	0.24837	-0.224298	-0.366067	1.08081	-0.078837	0.597192	-0.629919	0.425454	1.03327	0.996012
NF1066.8	blue	-1.06602	-0.0794019	-0.852012	-0.640756	-0.186383	-0.294047	-0.331049	0.0790915	7.19891	0.750594	-0.212646	-0.113142	0.832648	-0.619163	-0.568596	0.876304	0.0515344	0.278338	-0.627687	-0.0548364	0.965329	0.189668
NF1066.8	orange	-0.973486	0.729327	-0.987075	-0.738309	-0.185458	-0.460813	-0.350328	0.435478	-0.113841	0.0297821	0.25869	0.582649	0.0654725	-0.619272	-0.569128	1.0972	-0.0933674	0.29444	-0.618827	-0.153936	1.09456	0.989495
NF1066.8	yellow	-0.592493	0.00865924	-0.970295	-0.710335	-0.209046	-0.271619	-0.336236	-0.0804714	-0.418911	0.00482519	-0.270585	-0.141491	0.0720237	-0.075803	-0.490993	0.961225	-0.106423	0.661247	-0.448872	-0.107154	1.09066	0.952912
NF1066.8	white	-0.157299	0.239652	-0.82721	-0.767877	-0.197125	-0.117403	-0.35545	-0.229764	-0.448352	0.017704	-0.287175	-0.15196	0.102085	-0.252003	-0.474566	1.06165	-0.0584021	0.996577	-0.640016	-0.0256835	1.16594	0.87839
NF1677	blue	0.187918	1.59496	0.635819	-0.315014	-0.15845	-0.367515	-0.36004	0.201118	3.65747	1.31662	-0.143798	-0.114881	1.74986	1.71837	-0.540704	0.448257	-0.0463672	0.400404	-0.667123	-0.034687	0.0385097	3.0365
NF1677	white	0.155462	0.928119	0.235813	-0.0913264	-0.252612	-0.290307	-0.370219	-0.195301	-0.407118	-0.202463	-0.228924	-0.138592	-0.160027	1.24401	-0.366168	0.561959	-0.0717711	1.48492	-0.538498	-0.169029	0.200902	-0.0582042
NF1726	blue	-0.814211	-0.634142	-0.948634	-0.85202	-0.17148	-0.182325	-0.356051	-0.069384	0.829443	0.894237	-0.323138	-0.139489	1.42886	-0.351579	-0.706759	0.764376	-0.145398	0.609806	-0.658177	-0.193608	1.19623	1.7812
NF1726	blue	-0.795071	-0.802253	-1.01438	-0.795801	-0.199991	-0.37118	4.2616	-0.0123613	0.542004	1.08824	-0.308725	-0.145907	0.661439	-0.456046	-0.506526	0.932643	-0.104084	0.959786	-0.620412	-0.21661	1.04956	1.36902
NF1726	white	-0.922401	-0.238874	-0.789797	-0.932203	-0.198685	-0.355514	-0.367099	-0.233285	-0.367881	-0.00643796	-0.332756	-0.115142	-0.00193624	0.133303	-0.698913	1.01961	-0.13178	1.62819	-0.653122	-0.224667	0.927579	1.26653
NF1726	white	-0.938776	-0.220307	-0.885484	-0.956016	-0.224359	-0.249303	-0.366793	-0.239686	-0.430279	-0.0473883	-0.328971	-0.146525	-0.0485628	-0.15363	-0.676126	0.857558	-0.117581	1.64244	-0.641066	-0.182155	0.831598	1.0014
NF1726	yellow	-0.61158	-0.559134	-0.92235	-0.778859	-0.216464	0.229177	-0.362791	-0.201711	-0.393514	0.0309512	-0.322611	1.61756	0.0233137	0.209324	-0.642407	-1.53472	-0.0834506	0.989401	-0.263269	-0.250414	0.99665	1.3961
NF2017.10.3	blue	-0.890411	-1.58848	-0.753998	-0.924291	-0.175855	-0.269908	-0.335239	-0.0853793	2.78939	0.237491	-0.301011	-0.156521	0.423292	0.0112009	-0.604067	0.688663	-0.0324567	0.52092	-0.654921	-0.0710824	0.763537	-0.0366
NF2017.30.1	blue	-1.01944	-0.0731934	-1.01584	-0.889472	0.0778833	0.403443	-0.0952257	-0.00627361	4.84048	0.923867	-0.27313	-0.157881	0.660405	-0.465829	0.0187514	0.931642	0.00927842	0.513643	-0.646884	0.828071	0.910825	1.23302
NF86511	blue	-0.598607	-0.141638	-0.954613	-0.926497	-0.156063	-0.38749	-0.365479	0.0161458	2.30924	0.150247	-0.307727	-0.146485	0.883011	-0.166122	-0.580896	1.033	-0.0810992	0.184844	-0.655242	-0.077129	1.20336	1.05385
NF86511	blue	-0.740007	-0.0257526	-0.906972	-0.938812	-0.158655	-0.396604	-0.370068	-0.0150797	1.7737	0.114529	-0.304285	-0.15284	0.681765	-0.066712	-0.625774	1.10115	-0.0859391	0.30509	-0.660276	-0.116499	1.13644	0.891974
NF86511	white	-0.651084	0.710085	-0.724631	-0.977184	-0.18667	-0.285784	-0.370906	-0.196692	-0.425338	-0.0613749	-0.31989	-0.153856	-0.0369321	0.0142802	-0.548438	1.04243	-0.108928	0.89344	-0.649382	-0.152847	0.871648	0.733052
NF86511	white	-0.681844	0.628332	-0.726549	-0.957145	-0.178095	-0.171967	-0.372509	-0.194588	-0.429473	-0.0505311	-0.320022	-0.161231	-0.0115042	-0.0663674	-0.565635	1.14741	-0.0743932	0.912882	-0.656433	-0.116659	0.914418	0.723779

## Sheet: cumulative distribution functio
name	Al	Si	K	Ca	Ti	Cr	Mn	Fe	Co	Ni	Cu	Zn	As	Rb	Sr	Y	Zr	Sn	Sb	Ba	Pb	Bi	Bi
MNC8330blue	0.132703	0.0162964	0.153117	0.987673	1	0.262125	0.355237	0.399938	0.366597	0.327932	0.379957	0.476639	0.332948	0.210661	0.304987	0.348854	0.375778	0.477157	0.553249	0.432057	0.254269	0.228286	0.00828094
MNC8330blue	0.106183	0.440354	0.168001	0.17044	0.461075	0.365483	0.4421	0.456602	0.63089	0.660075	0.37862	0.444692	0.728149	0.359941	0.253902	0.801939	0.455438	0.858206	0.257395	0.442444	0.853341	0.855998	0.537348
MNC8330white	0.0878263	0.0138599	0.15312	0.895266	0.999999	0.298438	0.353784	0.393821	0.329509	0.318921	0.364584	0.452553	0.32984	0.211699	0.127539	0.357978	0.377482	0.552644	0.274046	0.409262	0.317395	0.273782	0.0139349
MNC27838blue	0.182255	0.0289842	0.219153	0.368628	0.86687	0.426493	0.35696	0.472467	0.985443	1	0.377711	0.454051	0.608763	0.553233	0.227463	0.740349	0.447517	0.647951	0.256385	0.442104	0.716069	0.995181	0.985976
MNC27838blue	0.273297	0.0647426	0.23267	0.214178	0.531709	0.394283	0.356748	0.488598	0.998107	1	0.378451	0.449049	0.662331	0.528847	0.254674	0.762415	0.454278	0.650248	0.253754	0.451809	0.770939	0.998995	0.998048
MNC27838white	0.163491	0.0268721	0.227351	0.19943	0.976289	0.377178	0.355499	0.404227	0.33009	0.436541	0.374832	0.445249	0.428147	0.452563	0.235477	0.755924	0.441395	0.754473	0.25524	0.459088	0.677107	0.523933	0.0989328
NF4.1blue	0.341042	0.569476	0.249394	0.198446	0.452756	0.457827	0.358315	0.452398	0.719516	0.656165	0.374608	0.444316	0.660551	0.546636	0.283709	0.862949	0.460096	0.864038	0.254254	0.43146	0.889811	0.988349	0.960416
NF4.1blue	0.205601	0.486193	0.218895	0.190988	0.448388	0.465448	0.358224	0.457088	0.806372	0.685217	0.376441	0.440941	0.668514	0.495496	0.255303	0.826891	0.450173	0.79004	0.254801	0.440836	0.876212	0.988412	0.960658
NF4.1yellow	0.173897	0.418052	0.268395	0.180023	0.443838	0.707039	0.37982	0.492564	0.330882	0.472831	0.375498	0.447991	0.452494	0.584662	0.247753	0.844682	0.447108	0.90981	0.359273	0.447733	0.787536	0.87418	0.582903
NF32Biblue	0.314334	0.651875	0.290808	0.461933	0.615707	0.479323	0.356652	0.527548	0.988989	0.9885	0.382066	0.461784	0.912881	0.590105	0.248381	0.703239	0.556864	0.42891	0.258532	0.497155	0.679259	0.974554	0.906582
NF32Biorange	0.415851	0.424761	0.288544	0.386583	0.756291	0.667633	0.355264	0.588723	0.39145	0.459861	0.410155	0.959379	0.495121	0.572467	0.276498	0.792943	0.453933	0.414647	0.350788	0.501056	0.74454	0.490621	0.0803425
NF32Biwhite	0.237849	0.960831	0.298338	0.429693	0.489316	0.462444	0.354126	0.421259	0.334689	0.453347	0.378106	0.4459	0.469999	0.519773	0.341044	0.830936	0.457761	0.444478	0.256779	0.472418	0.789798	0.688688	0.244401
NF32Biyellow	0.297878	0.455317	0.247744	0.300475	0.666763	0.587377	0.355998	0.431771	0.41884	0.517292	0.414831	0.969748	0.528118	0.444785	0.273134	0.769822	0.452745	0.374624	0.456772	0.492742	0.735511	0.583832	0.140374
NF32fblue	0.332786	0.726038	0.248532	0.413895	0.483873	0.43359	0.35462	0.46405	0.829416	0.90577	0.418943	0.449701	0.684748	0.446665	0.305242	0.785985	0.461355	0.340973	0.283841	0.475065	0.813734	0.720169	0.285516
NF32fwhite	0.165776	0.755267	0.244476	0.478141	0.520441	0.387023	0.355021	0.425302	0.346129	0.500908	0.394075	0.442108	0.4891	0.475084	0.336513	0.867253	0.437653	0.347829	0.257552	0.535638	0.857866	0.870701	0.573919
NF32fyellow	0.301463	0.329323	0.200128	0.49333	0.578844	0.892789	0.362451	0.539723	0.370539	0.457063	0.404604	0.530538	0.500513	0.471169	0.303673	0.792626	0.444836	0.367277	0.616572	0.460552	0.74785	0.59342	0.148085
NF97.121blue	0.379198	0.713836	0.334229	0.242682	0.451314	0.409387	0.359113	0.432297	0.697839	0.782084	0.38315	0.435639	0.590836	0.657063	0.287792	0.87034	0.465019	0.359228	0.256621	0.470883	0.886601	0.939293	0.777552
NF97.121blue	0.530799	0.713363	0.358207	0.241169	0.457024	0.451989	0.359569	0.44173	0.799574	0.850581	0.380791	0.439781	0.629987	0.736725	0.279377	0.870519	0.463233	0.363338	0.254378	0.429992	0.88778	0.959709	0.850229
NF97.121yellow	0.369285	0.739689	0.358238	0.250667	0.460383	0.524831	0.355634	0.432564	0.326938	0.49705	0.380791	0.484824	0.527311	0.700758	0.31529	0.868687	0.459561	0.333655	0.302674	0.461727	0.883986	0.918369	0.709116
NF242blue	0.209574	0.718189	0.178196	0.180821	0.450232	0.4825	0.359208	0.402045	0.880494	0.59297	0.384812	0.453155	0.514406	0.484233	0.301039	0.873175	0.453804	0.570234	0.254748	0.44473	0.879447	0.914078	0.695808
NF242blue	0.151878	0.487893	0.197396	0.18097	0.454063	0.3449	0.391989	0.561246	0.998282	0.897637	0.541224	0.460267	0.868267	0.439884	0.234909	0.800581	0.470634	0.676224	0.258251	0.444849	0.833629	0.908979	0.680304
NF242blue	0.224497	0.526059	0.204463	0.173969	0.447572	0.532675	0.363022	0.512142	0.952302	0.732622	0.481465	0.445986	0.787664	0.471718	0.252052	0.796017	0.460141	0.777067	0.259038	0.428234	0.849702	0.827711	0.472912
NF242blue	0.212923	0.415971	0.163392	0.178829	0.440065	0.406439	0.367739	0.495251	0.897549	0.720463	0.455528	0.445985	0.827985	0.355898	0.243616	0.747712	0.455579	0.738461	0.267239	0.447277	0.832076	0.781143	0.381719
NF242white	0.2837	0.563652	0.24628	0.176789	0.443878	0.675723	0.3571	0.408005	0.362665	0.518853	0.381607	0.438382	0.495702	0.387079	0.266358	0.898822	0.466993	0.962431	0.260911	0.411389	0.85671	0.750133	0.32984
NF726black	0.377625	0.437347	0.233332	0.161969	0.379027	0.503948	0.512492	0.456463	0.345157	0.467268	0.3951	0.434932	0.531105	0.302363	0.297507	0.763893	0.450323	0.771194	0.374989	0.50077	0.729353	0.503971	0.0874452
NF726blue	0.213799	0.540045	0.153159	0.207587	0.550868	0.702237	0.373741	0.451618	0.938591	0.831494	0.408633	0.439194	0.696067	0.38967	0.490149	0.853645	0.467971	0.623827	0.256796	0.695393	0.870343	0.90825	0.678113
NF726white	0.349097	0.621861	0.228539	0.203752	0.443716	0.470566	0.357449	0.40528	0.329258	0.501907	0.397294	0.435622	0.457891	0.550513	0.30194	0.878989	0.465783	0.859193	0.252353	0.46473	0.800166	0.858905	0.544403
NF726yellow	0.236168	0.59411	0.212496	0.192458	0.454271	0.593261	0.4751	0.441136	0.326937	0.479587	0.396751	0.434276	0.45741	0.530244	0.332703	0.0624265	0.451438	0.83687	0.325973	0.470953	0.78468	0.815175	0.446647
NF828black	0.162286	0.283127	0.153487	0.193335	0.372913	0.340008	1	0.459182	0.411038	0.47408	0.386812	0.437067	0.464283	0.345799	0.401911	0.854952	0.466	0.72667	0.274008	0.773033	0.728869	0.771176	0.364332
NF828blue	0.160065	0.175072	0.1621	0.189868	0.445943	0.470018	0.360109	0.428424	0.992057	0.666515	0.388253	0.440072	0.871204	0.342639	0.261871	0.712352	0.445539	0.515486	0.257276	0.435435	0.876647	0.771537	0.36495
NF828yellow	0.207409	0.467491	0.2133	0.169926	0.427762	0.646274	0.364041	0.407197	0.33349	0.485849	0.384366	0.43467	0.497808	0.410467	0.279981	0.779681	0.450846	0.901677	0.311434	0.440115	0.800216	0.733976	0.305274
NF828white	0.206951	0.641508	0.224428	0.169538	0.425222	0.378003	0.357406	0.405282	0.327842	0.482113	0.38323	0.438764	0.509367	0.469822	0.28503	0.0624265	0.442121	0.856383	0.259797	0.478379	0.818793	0.729879	0.299296
NF828yellow	0.332471	0.377283	0.200042	0.187452	0.445991	0.538175	0.362856	0.469592	0.346217	0.487542	0.382605	0.445242	0.235173	0.247796	0.291328	0.809442	0.464127	0.813451	0.380486	0.41784	0.853118	0.526056	0.100219
NF860blue	0.225551	0.759733	0.194978	0.19381	0.512571	0.641719	0.368936	0.436314	0.777368	0.689366	0.399999	0.435073	0.548558	0.482794	0.387287	0.843786	0.451043	0.742321	0.256924	0.609792	0.800088	0.876467	0.588879
NF860blue	0.193179	0.583349	0.232368	0.197611	0.513798	0.683203	0.53231	0.425239	0.686337	0.639144	0.39551	0.438207	0.528556	0.475053	0.41298	0.836358	0.455529	0.799286	0.25744	0.722461	0.798883	0.823807	0.464587
NF860white	0.16341	0.760051	0.255987	0.187867	0.434517	0.381738	0.357299	0.406582	0.330498	0.465386	0.39233	0.435362	0.432117	0.553849	0.267279	0.907125	0.434607	0.924379	0.252353	0.454411	0.766652	0.863914	0.55676
NF860yellow	0.227643	0.41057	0.201543	0.199335	0.455884	0.801437	0.408561	0.524434	0.342191	0.466056	0.386492	0.436116	0.23494	0.413259	0.258863	0.850161	0.4313	0.696469	0.563619	0.4314	0.754871	0.972059	0.896937
NF881blue	0.249225	0.574539	0.245197	0.277835	0.505621	0.411722	0.400832	0.561993	0.958449	0.625258	0.435878	0.438103	0.264429	0.370329	0.310299	0.889123	0.565824	0.780881	0.257063	0.451215	0.893618	0.8201	0.456807
NF881white	0.277684	0.565913	0.36713	0.249346	0.437194	0.556802	0.358663	0.408178	0.33054	0.475601	0.41594	0.439394	0.465437	0.691307	0.286913	0.883765	0.462967	0.92651	0.253222	0.425001	0.800678	0.545544	0.11262
NF881yellow	0.284799	0.458709	0.215819	0.23178	0.45884	0.940179	0.367318	0.51139	0.348938	0.490715	0.403042	0.439207	0.440723	0.413434	0.266707	0.875061	0.439412	0.739208	0.46896	0.447729	0.765807	0.882241	0.604221
NF935black	0.795775	0.259275	0.269064	0.149157	0.432499	0.666753	0.99965	0.481179	0.426039	0.507074	0.459475	0.43713	0.659079	0.425801	0.284002	0.818566	0.501391	0.673152	0.303529	0.471649	0.755216	0.472341	0.071326
NF935blue	0.156453	0.432733	0.172672	0.227712	0.548464	0.505609	0.455476	0.566708	0.963921	0.571464	0.47574	0.438125	0.538053	0.524244	0.285768	0.906844	0.726593	0.573322	0.257202	0.462136	0.89331	0.944197	0.79447
NF935blue	0.261401	0.496573	0.165044	0.181756	0.529881	0.40812	0.374587	0.542707	0.942005	0.606798	0.517018	0.443195	0.621014	0.407256	0.318649	0.874165	0.725771	0.559401	0.260755	0.438514	0.914091	0.819692	0.455956
NF935orange	0.288428	0.480258	0.178143	0.184861	0.473384	0.643483	0.363334	0.499937	0.530667	0.542334	0.467621	0.43611	0.535481	0.498163	0.320851	0.869248	0.526232	0.671328	0.371217	0.452464	0.87207	0.842417	0.505481
NF935white	0.101688	0.62825	0.297843	0.195957	0.434007	0.411201	0.359334	0.405805	0.332364	0.513458	0.452171	0.4365	0.475533	0.573577	0.285037	0.88688	0.464293	0.825159	0.255836	0.430622	0.829124	0.550118	0.115692
NF935yellow	0.14992	0.346312	0.181791	0.187683	0.435803	0.72765	0.374235	0.41041	0.331145	0.494986	0.463239	0.442073	0.49361	0.536533	0.317559	0.0624265	0.449687	0.781641	0.321574	0.438896	0.824979	0.845767	0.513178
NF1066.8black	0.193749	0.542204	0.170762	0.259094	0.389963	0.238401	0.957153	0.456065	0.580164	0.529201	0.608767	0.511054	0.598076	0.411263	0.357157	0.860109	0.468581	0.724811	0.264374	0.664747	0.84926	0.840378	0.500847
NF1066.8blue	0.143207	0.468356	0.197104	0.260841	0.426072	0.384361	0.370304	0.53152	1	0.773551	0.415802	0.454959	0.797478	0.267904	0.284815	0.809568	0.52055	0.609624	0.265104	0.478134	0.83281	0.575216	0.133713
NF1066.8orange	0.165156	0.767099	0.161803	0.230163	0.426435	0.322466	0.363046	0.668392	0.454682	0.51188	0.602063	0.719935	0.526101	0.267869	0.284635	0.863723	0.462806	0.615789	0.268015	0.43883	0.863145	0.83879	0.497264
NF1066.8yellow	0.27676	0.503454	0.16595	0.238748	0.417206	0.392958	0.368347	0.467931	0.33764	0.501925	0.393355	0.443741	0.528708	0.469788	0.311716	0.831781	0.457623	0.745773	0.326762	0.457333	0.862288	0.829683	0.477166
NF1066.8white	0.437505	0.5947	0.204059	0.22128	0.421865	0.453271	0.361126	0.409137	0.32695	0.507063	0.386989	0.439609	0.540655	0.400519	0.317548	0.855804	0.476714	0.840515	0.261081	0.489755	0.87818	0.810134	0.436456
NF1677blue	0.57453	0.944639	0.737553	0.376376	0.437051	0.356617	0.359409	0.579697	0.999873	0.906017	0.44283	0.45427	0.959929	0.957135	0.294356	0.673016	0.481509	0.65557	0.252347	0.486165	0.515359	0.998803	0.997553
NF1677white	0.561771	0.823327	0.593211	0.463617	0.400284	0.385791	0.35561	0.422579	0.341961	0.419777	0.409464	0.444886	0.43643	0.893252	0.35712	0.712928	0.471392	0.931218	0.295117	0.432887	0.579612	0.476793	0.0734489
NF1726blue	0.207762	0.262994	0.171403	0.197101	0.431923	0.427664	0.360901	0.472342	0.796573	0.814402	0.373295	0.444532	0.923478	0.362577	0.239858	0.777678	0.442198	0.729005	0.255212	0.423241	0.884197	0.96256	0.860842
NF1726blue	0.213286	0.211203	0.155201	0.213074	0.420744	0.355252	0.99999	0.495069	0.706092	0.861756	0.378765	0.441997	0.745835	0.324179	0.306244	0.824498	0.458551	0.831419	0.267493	0.414256	0.853041	0.914503	0.697116
NF1726white	0.17816	0.405602	0.214823	0.175616	0.421255	0.361102	0.356773	0.40777	0.356481	0.497432	0.369659	0.454166	0.499228	0.553023	0.242303	0.846044	0.447579	0.948258	0.256839	0.411119	0.823187	0.897338	0.64613
NF1726white	0.173923	0.412816	0.187948	0.169532	0.411239	0.401563	0.356887	0.405287	0.333496	0.481102	0.371089	0.441754	0.480634	0.438951	0.24948	0.804432	0.4532	0.94975	0.26074	0.427731	0.797182	0.841683	0.503807
NF1726yellow	0.270408	0.288035	0.178173	0.218031	0.414313	0.590634	0.358381	0.420071	0.34697	0.512346	0.373495	0.947121	0.5093	0.582902	0.260304	0.0624265	0.466747	0.838767	0.396172	0.401134	0.840533	0.918657	0.710017
NF2017.10.3blue	0.186623	0.0560892	0.225425	0.177667	0.430204	0.393615	0.368723	0.46598	0.99736	0.593862	0.381703	0.437811	0.663959	0.504468	0.272899	0.754482	0.487054	0.698789	0.256259	0.471666	0.777428	0.485402	0.0776865
NF2017.30.1blue	0.153997	0.470826	0.154852	0.186875	0.53104	0.656689	0.462068	0.497497	0.999999	0.822222	0.392377	0.437275	0.745503	0.320669	0.50748	0.824239	0.503702	0.696249	0.258854	0.796185	0.818806	0.891217	0.628818
NF86511blue	0.274717	0.443683	0.169887	0.177094	0.437992	0.349197	0.357377	0.506441	0.989535	0.559715	0.379145	0.441769	0.811385	0.434031	0.280655	0.849199	0.467682	0.573324	0.256156	0.46926	0.885581	0.854025	0.532609
NF86511blue	0.229648	0.489727	0.182211	0.173914	0.43697	0.34583	0.355666	0.493984	0.961943	0.545591	0.380456	0.439262	0.752306	0.473405	0.265731	0.864584	0.465757	0.619851	0.254538	0.453629	0.872113	0.813797	0.44384
NF86511white	0.257496	0.761174	0.234339	0.164239	0.42596	0.387522	0.355354	0.422034	0.335295	0.47553	0.374526	0.438861	0.48527	0.505697	0.291695	0.851393	0.45663	0.814189	0.258046	0.43926	0.8083	0.768237	0.359336
NF86511white	0.247669	0.735107	0.233751	0.169247	0.429324	0.431732	0.354757	0.422858	0.33379	0.47985	0.374476	0.435956	0.495411	0.473543	0.285821	0.874393	0.470349	0.819348	0.255773	0.453565	0.819751	0.765399	0.35457
